# Supplementary material for: Metabolism of Non-Enzymatically Derived Oxysterols: Clues from sterol metabolic disorders
Source: Free Radic Biol Med. 2019 Nov 20;144:124–33. doi: 10.1016/j.freeradbiomed.2019.04.020 (PMC6863434; doi:10.1016/j.freeradbiomed.2019.04.020)
Supplement: Multimedia component 1 [file mmc1.xlsx]

## Sheet: Table S1
Supplemental Table S1. Oxysterols and Bile Acids Analysed in NPC, NPB, LALD, carrier and control plasma
									Plasma			Plasma Sample
									NIST SRM 1950			NPC						NPB						LALD				Carrier
Common Name/Bile Acid Biosynthesis Pathway	Systematic Name	Trivial Abbreviation	Systematic Abbreviation	Mass	LipiMaps ID	Source	Note		NIST(2012)	NIST(2016)		115	119	127	MEAN	STD		096P	099P	116P	MEAN	STD		26604	27934	MEAN		26600	27940	27939	111	112	MEAN	STD
3β,5α,6β-triol Acidic Pathway
5,6-Epoxycholesterol	3β-Hydroxycholestan-5α/β,6-epoxide	5,6-EC	C-3β-ol-5α/β,6-epoxide	402.35	LMST01010010/LMST01010011	Avanti			NM	0.183328		2.68867	1.1896	1.19826	1.69218	0.863		0.487947	0.419803	1.76995	0.892568	0.760601		0.365831	0.973116	0.669473		0.287347	0.366497	0.426214	0	0	0.216012	0.20325
Cholestane-3β,5α,6β-triol	Cholestane-3β,5α,6β-triol	3β,5α,6β-triol	C-3β,5α,6β-triol	420.36	LMST01010052	Avanti			0	0.870273		52.794	40.7927	31.2229	41.6032	10.8084		23.6577	43.149	45.643	37.4832	12.038		3.49304	7.65828	5.57566		1.74577	3.31914	1.17519	0	1.06838	1.4617	1.21492
Cholestane-3β,5α,6β,(25R)26-tretrol	Cholestane-3β,5α,6β,(25R)26-tretrol	3β,5α,6β,26-tetrol	C-3β,5α,6β,(25R)26-tetrol	436.355	NA	NA	1		NM	0		1.65976	0.699506	0.506239	0.95517	0.617801		1.06952	0.96606	1.57524	1.20361	0.325978		0	0	0		0	0	0	0	0	0	0
3β,5α,6β-Trihydroxycholestan-(25R)26-oic acid	3β,5α,6β-Trihydroxycholestan-(25R)26-oic acid	3β,5α,6β-triHCa	(25R)CA-3β,5α,6β-triol	450.334	NA	NA	1		NM	0.713859		15.7879	8.77185	6.06188	10.2072	5.01937		31.5045	43.1425	47.356	40.6677	8.21042		2.1256	20.8249	11.4753		0	0	0	0.469304	0.513454	0.196551	0.269591
3β,5α,6β,24-Tetrahydroxycholestan-26-oic acid	3β,5α,6β,24-Tetrahydroxycholestan-26-oic acid	3β,5α,6β,24-tetraHCa	CA-3β,5α,6β,24-tetrol	466.329	NA	NA	1		NM	0		2.33869	0.964986	0.666757	1.32348	0.891755		2.34598	3.57472	3.87271	3.26447	0.809271		0.580065	4.27115	2.42561		0	0	0	0	0	0	0
3β,5α,6β-Trihydroxycholanoic acid	3β,5α,6β-Trihydroxycholan-24-oic acid	3β,5α,6β-triHBA	BA-3β,5α,6β-triol	408.288	LMST04010339	WU	2		NM	0		3.28793	0.965172	2.60435	2.28582	1.19369		0.787908	1.88116	1.92754	1.5322	0.644994		0	1.35432	0.677161		0	0	0	0	0.0984551	0.019691	0.0440305
7-OC Acidic Pathway
7-Oxocholesterol (7-Ketocholesterol)	3β-Hydroxycholest-5-en-7-one	7-OC	C5-3β-ol-7-one	400.334	LMST01010049	Avanti			0.587374	4.18958		135.395	73.6676	72.4984	93.8538	35.9808		65.4275	98.7134	112.251	92.1306	24.0958		9.55121	20.0002	14.7757		8.2717	4.20156	3.38942	3.94026	4.71843	4.90427	1.94242
(25R)26-Hydroxy-7-oxocholesterol (27-Hydroxy-7-oxocholesterol, 27-Hydroxy-7-ketocholesterol)	3β,(25R)26-Dihydroxycholest-5-en-7-one	26H,7O-C	C5-3β,(25R)26-diol-7-one	416.329	LMST04030180	Avanti	3		NM	0.629146		2.51713	0.931869	0.822738	1.42391	0.948323		0.95033	1.25543	2.06321	1.42299	0.575052		0.217513	0.207626	0.212569		0	0.063621	0	0.0905889	0	0.030842	0.043295
3β-Hydroxy-7-oxocholest-5-en-(25R)26-oic acid (3β-Hydroxy-7-ketocholest-5-en-(25R)26-oic acid) ( (MRM)	3β-Hydroxy-7-oxocholest-5-en-(25R)26-oic acid	3βH,7O-CA	(25R)CA5-3β-ol-7-one	430.308	LMST04030215	Avanti	3		NM	1.10747		60.4674	18.1155	13.3184	30.6338	25.9478		38.9065	42.8971	60.0681	47.2906	11.2441		9.26121	51.8093	30.5353		0.979056	1.0928	1.44147	1.33664	1.43741	1.25748	0.210436
3β,24-Dihydroxy-7-oxocholest-5-en-26-oic acid	3β,24-Dihydroxy-7-oxocholest-5-en-26-oic acid	3β,24-diH,7O-CA	CA5-3β,24-diol-7-one	446.303	NA	NA	1		NM	0		0.461974	0.401549	0	0.287841	0.251102		0.703191	1.24061	1.2978	1.08053	0.328036		0.879316	2.95495	1.91713		0	0.154761	0	0	0	0.0309522	0.0692112
3β-Hydroxy-7-oxochol-5-enoic acid (3β-Hydroxy-7-ketochol-5-enoic acid)	3β-Hydroxy-7-oxochol-5-en-24-oic acid	3βH,7O-Δ5-BA	BA5-3β-ol-7-one	388.261	LMST04010394	NA	6		NM	0.197424		6.33229	3.1223	1.53271	3.66243	2.44495		2.12211	2.63249	6.26499	3.67319	2.25902		1.05586	5.4942	3.27503		0.191558	0.264	0.295379	0.237482	0.474387	0.292561	0.108535
7β-HC Acidic Pathway
7β-Hydroxycholesterol	Cholest-5-en-3β,7β-diol	7β-HC	C5-3β,7β-diol	402.35	LMST01010047	Avanti			0.476432	1.97476		69.1433	29.6006	34.6852	44.4764	21.5129		19.0676	39.4741	54.1413	37.561	17.6149		1.57981	3.25103	2.41542		0.651308	0.227912	0.219925	0.268325	1.42453	0.5584	0.516416
7β,(25R)26-Dihydroxycholesterol (7β,27-Dihydroxycholesterol)	Cholest-5-ene-3β,7β,(25R)26-triol	7β,26-diHC	C5-3β,7β,(25R)26-triol	418.345	LMST04030178	Avanti	3		NM	0		1.73122	0.802358	0	0.844525	0.866379		0.115811	0	0.698685	0.271499	0.374458		0.188574	0	0.0942872		0	0	0	0	0	0	0
3β,7β-Dihydroxycholest-5-en-(25R)26-oic acid	3β,7β-Dihydroxycholest-5-en-(25R)26-oic acid	3β,7β-diHCA	(25R)CA5-3β,7β-diol	432.324	NA	Avanti	3		2.73815	5.22741		229.111	66.0299	40.687	111.943	102.259		96.8469	171.883	174.217	147.649	44.0114		11.1382	52.4553	31.7968		4.17518	3.21105	3.71347	4.13582	4.1273	3.87257	0.414934
3β,7β,24-Trihydroxycholest-5-en-26-oic acid	3β,7β,24-Trihydroxycholest-5-en-26-oic acid	3β,7β,24-triHCA	CA5-3β,7β,24-triol	448.319	NA	NA	1		NM	0		1.50588	0.328508	0	0.611461	0.791809		2.02478	4.49331	2.42141	2.97984	1.32563		0.551116	2.6972	1.62416		0.0529919	0	0	0	0	0.0105984	0.0236987
3β,7β,25-Trihydroxycholest-5-en-26-oic acid	3β,7β,25-Trihydroxycholest-5-en-26-oic acid	3β,7β,25-triHCA	CA5-3β,7β,25-triol	448.319	NA	NA	1		NM	0		0.18369	0	0	0.0612299	0.106053		0.222794	0.375633	0.453561	0.350663	0.117392		0.202545	0.380105	0.291325		0	0	0	0	0	0	0
3β,7β-Dihydroxychol-5-enoic acid	3β,7β-Dihydroxychol-5-en-24-oic acid	3β,7β-diH-Δ5-BA	BA5-3β,7β-diol	390.277	LMST04010218	KI	4		NM	2.17846		49.834	23.0865	18.8856	30.602	16.7873		14.1374	17.7167	40.1594	24.0045	14.1046		4.57275	13.9192	9.24595		1.31706	0.594557	0.714798	0.7663	1.25872	0.930288	0.332982
Neutral Pathway (Branch 1)
7α-Hydroxycholesterol	Cholest-5-en-3β,7α-diol	7α-HC	C5-3β,7α-diol	402.35	LMST01010013	Avanti			9.51639	10.6885		34.9444	12.2167	13.2594	20.1402	12.8315		9.91912	9.88521	12.4665	10.7569	1.48062		2.70809	3.09842	2.90325		3.29026	2.49767	5.85531	1.61228	13.7427	5.39964	4.92515
7α,12α-Dihydroxycholesterol	Cholest-5-ene-3β,7α,12α-triol	7α,12α-diHC	C5-3β,7α,12α-triol	418.345	LMST04030165	Toronto Research Chemicals			0	0.12389		0	0.0939326	0	0.0313109	0.054232		0	0	0	0	0		0	0	0		0	0.021634	0	0	0	0.0043268	0.00967501
3β,7α,12α-Trihydroxycholest-5-en-(25R)26-oic acid	3β,7α,12α-Trihydroxycholest-5-en-(25R)26-oic acid	3β,7α,12α-triHCA	(25R)CA5-3β,7α,12α-triol	448.319	NA	NA	1		NM	0.0344505		0	0	0.349724	0.116575	0.201913		0	0.550717	0.345866	0.298861	0.278351		0.526626	0	0.263313		0.0611975	0	0	0	0.141665	0.0405726	0.062417
Neutral Pathway (Branch 2)
7α-Hydroxycholest-4-en-3-one	7α-Hydroxycholest-4-en-3-one	7α-HCO	C4-7α-ol-3-one	400.334	LMST01010271	Avanti			10.0076	12.6183		8.6332	18.2291	6.54506	11.1358	6.23107		28.1585	53.2117	30.6824	37.3509	13.7937		2.82282	0	1.41141		5.22377	10.4547	16.4995	7.7124	20.7208	12.1222	6.38185
7α,12α-Dihydroxycholest-4-en-3-one	7α,12α-Dihydroxycholest-4-en-3-one	7α,12α-diHCO	C4-7α,12α-diol-3-one	416.329	LMST04030114	Toronto Research Chemicals	5		0	0.198302		0	1.64133	0.197598	0.612977	0.896046		0.137101	0.314958	0.246219	0.232759	0.0896894		0	0	0		0	0.0626904	0.286824	0	0.335918	0.137086	0.162077
7α,12α-Dihydroxy-3-oxocholest-4-en-(25R)26-oic acid	7α,12α-Dihydroxy-3-oxocholest-4-en-(25R)26-oic acid	7α,12α-diH,3O-CA	(25R)CA4-7α,12α-diol-3-one	446.303	LMST04030150	NA	1		NM	2.61969		2.64147	3.46493	2.1581	2.75483	0.660753		4.93688	4.90776	2.97323	4.27262	1.1254		0.478182	0.719671	0.598927		0.696017	1.23189	2.3782	0.892044	2.15068	1.46977	0.754642
Conventional Acidic Pathway (Branch 1)
(25R)26-Hydroxycholesterol (27-Hydroxycholesterol)	Cholest-5-en-3β,(25R)26-diol	26-HC	C5-3β,(25R)26-diol	402.35	LMST01010088	Avanti			10.329	15.7464		15.8708	15.6393	12.1733	14.5611	2.07116		41.25	67.8704	39.781	49.6338	15.8104		7.66806	11.47	9.56903		15.9821	23.8993	23.5498	28.1238	18.2555	21.9621	4.84094
3β-Hydroxycholest-5-en-(25R)26-oic acid	3β-Hydroxycholest-5-en-(25R)26-oic acid	3β-HCA	CA5-3β-ol	416.329	LMST04030072	Avanti			62.4774	77.0997		98.8605	110.937	54.3723	88.0565	29.7897		299.814	648.199	323.869	423.961	194.568		79.4492	176.742	128.096		89.2797	79.1582	143.253	110.988	52.7773	95.0912	34.0968
3β-Hydroxycholesta-5,24-dien-26-oic acid	3β-Hydroxycholesta-5,24-dien-26-oic acid	3βH-Δ24-CA	CA5,24-3β-ol	414.313	NA	NA	6		NM	1.30267		2.40547	1.19982	0.798498	1.46793	0.836363		12.1514	54.4921	15.7739	27.4725	23.4697		4.75138	15.2769	10.0141		1.10589	2.31967	3.28023	1.83894	1.54928	2.0188	0.831855
3β-Hydroxychol-5-enoic acid	3β-Hydroxychol-5-en-24-oic acid	3βH-Δ5-BA	BA5-3β-ol	374.282	LMST04010198	KI	4		2.47788	2.41468		2.86982	2.98647	1.80519	2.55383	0.650959		6.65465	21.8587	6.86671	11.7934	8.71751		2.28966	8.6197	5.45468		2.57675	2.3484	4.19636	2.44984	1.65374	2.64502	0.938088
Conventional Acidic Pathway (Branch 2)
7α,(25R)26-Dihydroxycholesterol (7α,27-Dihydroxycholesterol)	Cholest-5-ene-3β,7α,(25R)26-triol	7α,26-diHC	C5-3β,7α,(25R)26-triol	418.345	NA	Avanti	3		0.260918	0.516647		0	0.265002	0.716769	0.327257	0.362417		0.538481	2.87626	0.625581	1.34677	1.32529		0.433679	0.765974	0.599827		0.480678	0.827776	1.09335	0.832383	0.437395	0.734316	0.273747
3β,7α-Dihydroxycholest-5-en-(25R)26-oic acid	3β,7α-Dihydroxycholest-5-en-(25R)26-oic acid	3β,7α-diHCA	(25R)CA5-3β,7α-diol	432.324	NA	Avanti	3		19.2202	25.0933		42.1528	35.1907	13.6935	30.3456	14.8354		137.102	335.924	132.045	201.69	116.277		36.1853	70.0653	53.1253		21.2297	15.3951	35.5226	25.6773	10.4346	21.6518	9.66635
3β,7α,24-Trihydroxycholest-5-en-26-oic acid	3β,7α,24-Trihydroxycholest-5-en-26-oic acid	3β,7α,24-triHCA	CA5-3β,7α,24-triol	448.319	NA	Avanti	3		NM	0.0636116		0.96443	0.483314	0	0.482581	0.482216		0.676785	1.4162	0.486199	0.859729	0.491251		0.180251	0.264001	0.222126		0.0698367	0	0	0.210881	0.0891875	0.073981	0.0865107
3β,7α,25-Trihydroxycholest-5-en-26-oic acid	3β,7α,25-Trihydroxycholest-5-en-26-oic acid	3β,7α,25-triHCA	CA5-3β,7α,25-triol	448.319	NA	Avanti			NM	0.0775445		0	0	0	0	0		0	1.68201	0.842188	0.841398	0.841003		0.0563554	1.33659	0.696471		0	0.0284011	0.00450418	0	0.112999	0.0291809	0.0483168
3β,7α-Dihydroxy-27-nor-cholest-5-en-24-one	3β,7α-Dihydroxy-27-nor-cholest-5-en-24-one		27-nor-C5-3β,7α-diol-24-one	402.313	NA	NA	7		NM	0.120858		0.273496	0.180705	0	0.1514	0.139083		0.246658	0.954869	0.430932	0.544153	0.36743		0.524997	0.799569	0.662283		0	0.0256089	0.0791261	0.141686	0	0.0492842	0.0609241
3β,7α-Dihydroxychol-5-enoic acid	3β,7α-Dihydroxychol-5-en-24-oic acid	3β,7α-diH-Δ5-BA	BA5-3β,7α-diol	390.277	LMST04010217	KI	4		1.04484	2.36617		21.4129	8.03598	5.74081	11.7299	8.46389		8.59248	30.8183	28.1076	22.5061	12.1256		3.14918	11.0784	7.1138		1.79526	0.927435	1.96227	1.45927	0.889792	1.4068	0.489715
Conventional Acidic Pathway (Branch 3)
7α,(25R)26-Dihydroxycholest-4-en-3-one	7α,(25R)26-Dihydroxycholest-4-en-3-one	7α,26-diHCO	C4-7α,(25R)26-diol-3-one	416.329	NA	Avanti	8		3.63319	4.65043		4.71088	4.69736	2.81603	4.07475	1.09011		5.20702	7.4075	7.46862	6.69438	1.28845		3.28868	3.15713	3.22291		2.09499	2.18035	3.3562	2.50074	3.91175	2.8088	0.793018
7α-Hydroxy-3-oxocholest-4-en-(25R)26-oic acid	7α-Hydroxy-3-oxocholest-4-en-(25R)26-oic acid	7αH,3O-CA	(25R)CA4-7α-ol-3-one	430.308	NA	Avanti	3		58.269	62.3057		67.7544	76.0787	29.6226	57.8186	24.7706		120.32	315.992	127.26	187.858	111.022		36.0456	57.8567	46.9511		43.4321	45.7056	69.0479	55.9565	50.1433	52.8571	10.2358
7α,24-Dihydroxy-3-oxocholest-4-en-26-oic acid	7α,24-Dihydroxy-3-oxocholest-4-en-26-oic acid	7α,24-diH,3O-CA	CA4-7α,24-diol-3-one	446.303	NA	Avanti	9		NM	0.0445496		0	0	0	0	0		0.284545	0.412073	0.412146	0.369588	0.0736492		0.224639	0.726862	0.475751		0.0951452	0.0796834	0.171448	0.0730862	0.060921	0.0960567	0.0439172
7α,25-Dihydroxy-3-oxocholest-4-en-26-oic acid	7α,25-Dihydroxy-3-oxocholest-4-en-26-oic acid	7α,25-diH,3O-CA	CA4-7α,25-diol-3-one	446.303		Avanti	10		NM	0.317497		0	0	0	0	0		2.26712	3.23857	0.734954	2.08022	1.26223		0.442898	1.32855	0.885726		0.173042	0.260939	0.416086	0.474438	0.200371	0.304975	0.133558
7α-Hydroxy-27-norcholest-4-en-3,24-dione	7α-Hydroxy-27-norcholest-4-en-3,24-dione		27-nor-C4-7α-ol-3,24-dione	400.298	NA	NA	7		0.0412716	0.204168		0.36195	0.214888	0	0.192279	0.182031		1.10131	1.0004	1.04281	1.04817	0.0506716		0.755106	0.956213	0.855659		0.314398	0.373275	0.465547	0.384239	0.313511	0.370194	0.0625003
7α-Hydroxy-3-oxochol-4-enoic acid	7α-Hydroxy-3-oxochol-4-en-24-oic acid	7αH,3O-Δ4-BA	BA4-7α-ol-3-one	388.2614	LMST04010239	KI	4		2.03332	4.06949		5.29017	4.76641	10.5183	6.85829	3.18045		15.524	49.5931	11.719	25.612	20.8552		2.49375	4.98585	3.7398		1.51267	2.66176	4.96202	2.59767	2.78945	2.90472	1.25866
24-Hydroxylase Pathway
24S-Hydroxycholesterol	Cholest-5-en-3β,24S-diol	24S-HC	C5-3β,24S-diol	402.35	LMST01010019	Avanti			5.45898	6.75819		15.624	11.7397	12.8762	13.4133	1.99706		13.1471	8.90877	34.6359	18.8973	13.7938		28.4032	34.5361	31.4697		9.54462	12.6761	13.5874	11.8102	10.7183	11.6673	1.59147
7α,24S-Dihydroxycholesterol	Cholest-5-ene-3β,7α,24S-triol	7α,24S-diHC	C5-3β,7α,24S-triol	418.345	LMST04030168	Avanti			NM	0		0	0	0	0	0		0	0	0.246648	0.0822161	0.142402		0.0761549	0.108527	0.0923411		0.0480884	0	0	0	0	0.00961768	0.0215058
7α,24S-Dihydroxycholest-4-en-3-one	7α,24S-Dihydroxycholest-4-en-3-one	7α,24S-diHCO	C4-7α,24S-diol-3-one	416.329	NA	Avanti	11		NM	0		0	0.42769	0	0.142563	0.246927		0	0	0	0	0		0.158299	0.107795	0.133047		0	0	0	0	0	0	0
25-Hydroxylase Pathway
25-Hydroxycholesterol	Cholest-5-en-3β,25-diol	25-HC	C5-3β,25-diol	402.35	LMST01010018	Avanti			0.699218	0.906829		0.818324	1.23764	1.58096	1.21231	0.381949		1.34234	1.2267	2.17801	1.58235	0.519085		0	0	0		0.969289	0.790018	0.655358	0.772682	1.07364	0.852198	0.167095
7α,25-Dihydroxycholesterol	Cholest-5-ene-3β,7α,25-triol	7α,25-diHC	C5-3β,7α,25-triol	418.345	LMST04030166	Avanti			0.124207	0.0895501		0.24433	0.393668	0.193503	0.277167	0.104044		0	0	0.268705	0.0895685	0.155137		0.296341	0.245574	0.270957		0.201214	0.227691	0.356471	0.19321	0.119048	0.219527	0.0865221
7α,25-Dihydroxycholest-4-en-3-one	7α,25-Dihydroxycholest-4-en-3-one	7α,25-diHCO	C4-7α,25-diol-3-one	416.329	LMST04030107	Avanti	12		1.09673	1.58677		1.61763	1.49038	1.61249	1.5735	0.0720286		2.35189	2.76844	2.50071	2.54035	0.211083		1.81527	2.19734	2.0063		0.869235	0.985562	1.1121	0.968341	1.77643	1.14233	0.36484
Isotope Authentic Standards
[26,26,26,27,27,27-2H6]25-HydroxyvitaminD3	9,10-secocholesta-5Z,7E,10(19)-triene-3S,25-diol	[2H6]25H-VitD3	9,10-seco-C5,7,10-3S,25-diol	406.372	NA	Medical Isotopes, Inc.
[25,26.26,26,27,27,27-2H7]Cholesterol	[25,26.26,26,27,27,27-2H7]Cholest-5-en-3β-ol	[2H7]C	[2H7]C5-3β-ol	393.399	LMST01010093	Avanti
[25,26,26,26,27,27,27-2H7]5α,6-Epoxycholesterol	[25,26,26,26,27,27,27-2H7]3β-Hydroxycholestan-5α,6-epoxide	[2H7]5α,6-EC	[2H7]C-3β-ol-5α,6-epoxide	409.394	LMST01010004	Avanti
[25,26,26,26,27,27,27-[2H7]Cholestane-3β,5α,6β-triol	[25,26,26,26,27,27,27-[2H7]Cholestane-3β,5α,6β-triol	[2H7]3β,5α,6β-triol	[2H7]C-3β,5α,6β-triol	427.404	NA	Avanti
[25,26.26,26,27,27,27-2H7]7-Oxocholesterol	[25,26.26,26,27,27,27-2H7]3β-Hydroxycholest-5-en-7-one	[2H7]7-OC	[2H7]C5-3β-ol-7-one	407.378	NA	Avanti
[25,26.26,26,27,27,27-2H7]7α-Hydroxycholesterol	[25,26.26,26,27,27,27-2H7]Cholest-5-en-3β,7α-diol	[2H7]7α-HC	[2H7]C5-3β,7α-diol	409.394	LMST01010006	Avanti
[25,26.26,26,27,27,27-2H7]7α-Hydroxycholest-4-en-3-one	[25,26.26,26,27,27,27-2H7]7α-Hydroxycholest-4-en-3-one	[2H7]7α-HCO	[2H7]C4-7α-ol-3-one	407.378	NA	Avanti	13
[3α,7β-2H2]3β,7α-Dihydroxycholest-5-en-(25R/S)26-oic acid	[3α,7β-2H2]3β,7α-Dihydroxycholest-5-en-(25R/S)26-oic acid	[2H2]3β,7α-diHCA	[2H2](25R/S)CA5-3β,7α-diol	434.337	NA	Avanti
[7β-2H1]7α-Hydroxy-3-oxocholest-4-en-(25R/S)26-oic acid	[7β-2H1]7α-Hydroxy-3-oxocholest-4-en-(25R/S)26-oic acid	[2H1]7αH,3O-CA	[2H1](25R/S)CA4-7α-ol-3-one	431.315	NA	Avanti	14
[25,26.26,26,27,27,27-2H7]22R-Hydroxycholesterol	[25,26.26,26,27,27,27-2H7]Cholest-5-en-3β,22R-diol	[2H7]22R-HC	[2H7]C5-3β,22R-diol	409.394	LMST01010144	Avanti
[25,26.26,26,27,27,27-2H7]24R/S-Hydroxycholesterol	[25,26.26,26,27,27,27-2H7]Cholest-5-en-3β,24R/S-diol	[2H7]24R/S-HC	[2H7]C5-3β,24R/S-diol	409.394	NA	Avanti
[26,26,26,27,27,27-2H6]7α,25-Dihydroxycholesterol	[26,26,26,27,27,27-2H6]Cholest-5-ene-3β,7α,25-triol	[2H6]7α,25-diHC	[2H6]C5-3β,7α,25-triol	424.382	NA	Avanti
Metabolite Ratios
7-OC/7β-HC										2.12156		1.95818	2.48872	2.09018	2.17903	0.276202		3.43134	2.50071	2.07329	2.66845	0.694389		6.04581	6.15196	6.09888		12.7001	18.435	15.4117	14.6846	3.31227	12.9088	5.74662
7-OC/3β,5α,6β-triol										4.8141		2.5646	1.8059	2.32196	2.23082	0.387473		2.76559	2.28773	2.45932	2.50422	0.24207		2.73436	2.61158	2.67297		4.73813	1.26586	2.88413		4.41643	3.32614	1.59401
3β,7β-diHCA/3βH,7O-CA										4.72013		3.78899	3.64494	3.05495	3.4963	0.388942		2.48922	4.00687	2.90032	3.13214	0.784935		1.20267	1.01247	1.10757		4.2645	2.93836	2.57617	3.0942	2.87134	3.14891	0.651332
3β,5α,6β-triHCa/3β,5α,6β-triol										0.82027		0.299048	0.215035	0.194148	0.236077	0.0555251		1.33168	0.999849	1.03753	1.12302	0.181684		0.608524	2.71927	1.6639		0	0	0	0	0.480591	0.0961182	0.214927
3β,5α,6β,24-tetraHCa/3β,5α,6β-triol												0.0442984	0.0236558	0.0213547	0.0297696	0.0126348		0.0991634	0.082846	0.084848	0.0889524	0.00889942		0.166063	0.557716	0.36189
3β,7β-diH-Δ5-BA/3βH,7O-Δ5-BA										11.0344		7.86982	7.39409	12.3217	9.19519	2.71804		6.66196	6.73004	6.41013	6.60071	0.16852		4.33082	2.53342	3.43212		6.87552	2.25211	2.41993	3.22677	2.65337	3.48554	1.93056
Footnotes
KI, Karolinska Institutet; NA, not available; NM, not measured; WU, Washington University;
NIST(2012), data for NIST SRM 1950 plasma sample from Crick, P. J., T. William Bentley, J. Abdel-Khalik, I. Matthews, P. T. Clayton, A. A. Morris, B. W. Bigger, C. Zerbinati, L. Tritapepe, L. Iuliano, Y. Wang, and W. J. Griffiths. 2015. Quantitative charge-tags for sterol and oxysterol analysis. Clin Chem 61: 400-411.
NIST(2016), data for NIST SRM 1950 plasma sample, present work.
1. Presumptive identification based on exact mass and MSn spectra. If stereochemistry at C-25 is not indicated it is assumed to be 25R
2. Synthesised in Jiang X et al, 2016. Sci Transl Med 8: 337ra363.
3. If stereochemistry at C-25 is not indicated it is assumed to be 25R
4. Kind gift from Dr Jan Sjövall of Karolinska Institutet
5. Synthesised from C5-3β,7α,12α-triol
6. Presumptive identification based on exact mass and MSn spectra
7. Presumptive identification based on exact mass and MSn spectra. Decarboxylation product of the corresponding 26-acid
8. Synthesised from C5-3β,7α,(25R)26-triol, if stereochemistry at C-25 is not indicated it is assumed to be 25R
9. Synthesised from (25R)CA5-3β,7α,24S-triol. If stereochemistry at C-25 is not indicated it is assumed to be 25R
10. Synthesised from CA5-3β,7α,25-triol
11. Synthesised from C5-3β,7α,24S-triol
12. Synthesised from C5-3β,7α,25-triol
13. Synthesised from [2H7]C5-3β,7α-diol
14. Synthesised from [3α,7β-2H2](25R/S)CA5-3β,7α-diol
												0
